# Supplementary material for: Identification of Anthocyanins-Related Glutathione S-Transferase (GST) Genes in the Genome of Cultivated Strawberry (Fragaria × ananassa)
Source: Int J Mol Sci. 2020 Nov 18;21(22):8708. doi: 10.3390/ijms21228708 (PMC7698900; doi:10.3390/ijms21228708)
Supplement: Supplementary file 1 [file ijms-21-08708-s001.zip]

Archive with 11 entries (10 files):
- Table S1.xlsx
- __MACOSX/
- __MACOSX/._Table S1.xlsx
- Table S4.xlsx
- __MACOSX/._Table S4.xlsx
- Table S3.xlsx
- __MACOSX/._Table S3.xlsx
- Figure S1.jpg
- __MACOSX/._Figure S1.jpg
- Table S2.xlsx
- __MACOSX/._Table S2.xlsx
