# Supplementary material for: Identification of Anthocyanins-Related Glutathione S-Transferase (GST) Genes in the Genome of Cultivated Strawberry (Fragaria × ananassa)
Source: Int J Mol Sci. 2020 Nov 18;21(22):8708. doi: 10.3390/ijms21228708 (PMC7698900; doi:10.3390/ijms21228708)
Supplement: Supplementary file 1 [file ijms-21-08708-s001.zip › Table S1.xlsx]

## Sheet: Sheet1
Table S1 The basic information of FaGST genes in cultivated strawberry
Gene Name	Gene ID	Number of amino acids	Molecular weight	Theoretical pI	Grand average of hydropathicity (GRAVY)	The prediction of subcellular localization	Signal Peptide	Coding capacity	Duplication event type
FaGST1	snap_masked-Fvb1-1-processed-gene-11.21-mRNA-1	138	16046.6	7.87	-0.230	nuclear	NO	coding	WGD/segmental
FaGST18	maker-Fvb5-1-augustus-gene-12.48-mRNA-1	249	28151.7	9.44	-0.215	cytoplasmic	NO	coding	WGD/segmental
FaGST2	maker-Fvb1-1-snap-gene-29.22-mRNA-1	266	29728.3	9.11	-0.231	mitochondrial	NO	coding	WGD/segmental
FaGST28	maker-Fvb7-1-snap-gene-68.61-mRNA-1	235	27064.2	5.58	-0.306	cytoplasmic	NO	coding	WGD/segmental
FaGST25	maker-Fvb6-1-augustus-gene-87.23-mRNA-1	214	24579.2	5.46	-0.269	cytoplasmic	NO	coding	WGD/segmental
FaGST29	maker-Fvb7-1-augustus-gene-88.51-mRNA-1	222	26130	6.11	-0.413	cytoplasmic	NO	coding	WGD/segmental
FaGST19	maker-Fvb5-1-snap-gene-93.50-mRNA-1	354	40650.6	5.55	-0.355	cytoplasmic	NO	coding	WGD/segmental
FaGST20	maker-Fvb5-1-augustus-gene-93.34-mRNA-1	232	26238.5	6	-0.130	cytoplasmic	NO	coding	WGD/segmental
FaGST21	maker-Fvb5-1-augustus-gene-93.41-mRNA-1	307	34539.4	6.09	0.140	cytoplasmic/nuclear	NO	coding	tandem
FaGST30	maker-Fvb5-1-snap-gene-94.66-mRNA-1	630	72534.4	5.49	-0.087	cytoplasmic	NO	coding	WGD/segmental
FaGST3	augustus_masked-Fvb7-1-processed-gene-108.6-mRNA-1	606	68687.1	9.24	-0.311	nuclear	NO	coding	WGD/segmental
FaGST4	maker-Fvb2-1-augustus-gene-130.26-mRNA-1	224	26209.2	5.94	-0.408	cytoplasmic	NO	coding	WGD/segmental
FaGST5	maker-Fvb2-1-augustus-gene-131.25-mRNA-1	223	25651.7	6.01	-0.247	cytoplasmic	NO	coding	WGD/segmental
FaGST6	maker-Fvb2-1-augustus-gene-131.26-mRNA-1	223	25712.7	6.01	-0.277	cytoplasmic	NO	coding	WGD/segmental
FaGST7	augustus_masked-Fvb2-1-processed-gene-131.2-mRNA-1	292	33264.2	9.06	-0.454	cytoplasmic/nuclear	NO	coding	proximal
FaGST8	maker-Fvb2-1-augustus-gene-131.28-mRNA-1	223	25782.9	6.46	-0.246	cytoplasmic	NO	coding	proximal
FaGST31	maker-Fvb2-1-augustus-gene-131.29-mRNA-1	221	25683.5	5.37	-0.328	cytoplasmic	NO	coding	WGD/segmental
FaGST9	maker-Fvb7-1-augustus-gene-132.29-mRNA-1	222	26130	6.11	-0.422	cytoplasmic	NO	coding	WGD/segmental
FaGST32	maker-Fvb2-1-augustus-gene-134.53-mRNA-1	419	46850.5	8.47	-0.354	mitochondrial	NO	coding	WGD/segmental
FaGST10	maker-Fvb7-1-snap-gene-154.66-mRNA-1	293	33172.9	7.7	-0.277	nuclear	NO	coding	WGD/segmental
FaGST23	maker-Fvb2-1-augustus-gene-164.46-mRNA-1	218	24634.1	5.18	-0.159	cytoplasmic	NO	coding	WGD/segmental
FaGST17	maker-Fvb5-1-augustus-gene-166.32-mRNA-1	217	24405.9	6.71	-0.183	endoplasmic reticulum/mitochondrial/extracellular/vacuolar	NO	coding	WGD/segmental
FaGST12	maker-Fvb4-1-augustus-gene-195.37-mRNA-1	233	25435.6	6.35	0.047	cytoplasmic	NO	coding	WGD/segmental
FaGST13	maker-Fvb3-1-augustus-gene-227.37-mRNA-1	211	24419.3	5.28	-0.266	cytoplasmic/mitochondrial	NO	coding	WGD/segmental
FaGST14	maker-Fvb3-1-snap-gene-227.47-mRNA-1	437	50240.1	5.63	-0.293	nuclear	NO	coding	WGD/segmental
FaGST15	maker-Fvb3-1-augustus-gene-227.40-mRNA-1	219	25397.7	7.6	-0.230	cytoplasmic	NO	coding	WGD/segmental
FaGST33	maker-Fvb3-1-snap-gene-227.50-mRNA-1	170	19415.2	4.57	-0.141	cytoplasmic	NO	noncoding	WGD/segmental
FaGST34	maker-Fvb7-1-augustus-gene-241.44-mRNA-1	213	23711.5	6.71	-0.237	cytoplasmic	NO	coding	WGD/segmental
FaGST35	maker-Fvb7-1-augustus-gene-245.58-mRNA-1	308	34855.9	8.83	-0.260	mitochondrial	NO	coding	WGD/segmental
FaGST11	maker-Fvb7-1-snap-gene-247.79-mRNA-1	314	35453.2	4.49	-0.191	nuclear	NO	coding	WGD/segmental
FaGST16	maker-Fvb2-1-augustus-gene-248.52-mRNA-1	320	35546.2	9.13	-0.396	mitochondrial	NO	coding	WGD/segmental
FaGST26	maker-Fvb3-1-augustus-gene-254.40-mRNA-1	1081	122510	8.91	-0.354	mitochondrial	NO	coding	WGD/segmental
FaGST36	maker-Fvb6-1-snap-gene-262.62-mRNA-1	234	26642.4	5.81	-0.350	cytoplasmic	NO	coding	WGD/segmental
FaGST48	maker-Fvb4-2-augustus-gene-8.57-mRNA-1	219	24621.5	5.42	-0.166	cytoplasmic	NO	coding	WGD/segmental
FaGST49	maker-Fvb4-2-augustus-gene-8.58-mRNA-1	233	25494.6	6.35	0.028	cytoplasmic	NO	coding	tandem
FaGST51	maker-Fvb5-2-augustus-gene-11.51-mRNA-1	249	28040.6	9.4	-0.151	cytoplasmic	NO	coding	WGD/segmental
FaGST38	maker-Fvb2-2-augustus-gene-33.52-mRNA-1	267	31529.3	9.13	-0.389	nuclear	NO	coding	WGD/segmental
FaGST39	maker-Fvb2-2-snap-gene-48.88-mRNA-1	239	26666.8	6.55	-0.090	cytoplasmic	NO	coding	proximal
FaGST61	maker-Fvb7-2-snap-gene-63.50-mRNA-1	480	55928.5	9.43	-0.329	mitochondrial	NO	coding	WGD/segmental
FaGST62	maker-Fvb7-2-augustus-gene-63.37-mRNA-1	223	25702.6	5.56	-0.293	cytoplasmic	NO	coding	proximal
FaGST45	maker-Fvb3-2-augustus-gene-65.45-mRNA-1	893	101524	8.67	-0.170	mitochondrial	NO	coding	WGD/segmental
FaGST40	maker-Fvb2-2-augustus-gene-74.47-mRNA-1	410	45883.3	8.47	-0.353	mitochondrial	NO	coding	WGD/segmental
FaGST41	maker-Fvb2-2-snap-gene-79.67-mRNA-1	237	27648	5.82	-0.303	cytoplasmic	NO	coding	WGD/segmental
FaGST42	maker-Fvb2-2-augustus-gene-79.49-mRNA-1	223	25705.8	6.24	-0.248	cytoplasmic	NO	coding	WGD/segmental
FaGST43	maker-Fvb2-2-augustus-gene-79.50-mRNA-1	223	25595.5	6.01	-0.266	cytoplasmic	NO	coding	WGD/segmental
FaGST44	maker-Fvb2-2-augustus-gene-79.51-mRNA-1	223	25993.9	5.62	-0.392	cytoplasmic	NO	coding	WGD/segmental
FaGST63	maker-Fvb7-2-augustus-gene-83.44-mRNA-1	221	26108.9	5.61	-0.421	cytoplasmic	NO	coding	WGD/segmental
FaGST52	maker-Fvb5-2-snap-gene-84.43-mRNA-1	223	24983.5	8.46	0.060	cytoplasmic	NO	coding	WGD/segmental
FaGST46	maker-Fvb3-2-augustus-gene-92.35-mRNA-1	172	20004.4	7.62	-0.306	cytoplasmic	NO	coding	WGD/segmental
FaGST47	maker-Fvb3-2-augustus-gene-92.41-mRNA-1	218	25091.1	6.21	-0.304	mitochondrial/cytoplasmic	NO	coding	WGD/segmental
FaGST53	maker-Fvb5-2-snap-gene-95.47-mRNA-1	125	14231.5	5.22	-0.044	mitochondrial	NO	coding	WGD/segmental
FaGST54	maker-Fvb5-2-augustus-gene-95.33-mRNA-1	224	25516.7	5.82	-0.063	cytoplasmic	NO	coding	WGD/segmental
FaGST64	augustus_masked-Fvb7-2-processed-gene-101.11-mRNA-1	662	75129.4	8.95	-0.314	nuclear	NO	coding	WGD/segmental
FaGST65	maker-Fvb7-2-snap-gene-148.48-mRNA-1	221	26209.1	5.62	-0.436	cytoplasmic	NO	coding	WGD/segmental
FaGST55	snap_masked-Fvb5-2-processed-gene-154.9-mRNA-1	150	16434.8	5.82	-0.059	mitochondrial	NO	coding	WGD/segmental
FaGST56	maker-Fvb5-2-augustus-gene-156.30-mRNA-1	217	24405.9	6.71	-0.183	cytoplasmic	NO	coding	WGD/segmental
FaGST66	maker-Fvb7-2-augustus-gene-164.34-mRNA-1	281	31802.3	8.29	-0.291	nuclear	NO	coding	WGD/segmental
FaGST57	maker-Fvb6-2-snap-gene-183.53-mRNA-1	236	27035.8	5.21	-0.348	cytoplasmic	NO	coding	WGD/segmental
FaGST58	snap_masked-Fvb6-2-processed-gene-184.23-mRNA-1	213	24281.8	7.71	-0.380	cytoplasmic	NO	coding	WGD/segmental
FaGST67	maker-Fvb7-2-augustus-gene-215.48-mRNA-1	212	23752.5	5.72	-0.209	cytoplasmic	NO	coding	WGD/segmental
FaGST37	maker-Fvb1-2-snap-gene-216.27-mRNA-1	214	24537.6	6.97	-0.073	mitochondrial	NO	coding	WGD/segmental
FaGST68	maker-Fvb7-2-augustus-gene-219.65-mRNA-1	307	34648.7	9.06	-0.247	mitochondrial	NO	coding	WGD/segmental
FaGST69	maker-Fvb7-2-snap-gene-222.65-mRNA-1	230	26237.5	4.35	-0.300	cytoplasmic	NO	coding	WGD/segmental
FaGST70	maker-Fvb7-2-augustus-gene-298.69-mRNA-1	387	43954.5	4.35	-0.305	nuclear	NO	coding	WGD/segmental
FaGST71	maker-Fvb7-2-snap-gene-301.54-mRNA-1	567	64291.7	8.65	-0.350	mitochondrial	NO	coding	WGD/segmental
FaGST59	maker-Fvb6-2-snap-gene-356.45-mRNA-1	204	23460.8	5.35	-0.368	cytoplasmic	NO	coding	WGD/segmental
FaGST60	maker-Fvb6-2-augustus-gene-357.34-mRNA-1	214	24579.2	5.46	-0.269	cytoplasmic	NO	coding	WGD/segmental
FaGST80	maker-Fvb4-3-augustus-gene-9.47-mRNA-1	233	25499.6	6.35	0.032	cytoplasmic	NO	coding	WGD/segmental
FaGST75	maker-Fvb3-3-snap-gene-50.52-mRNA-1	1137	129143	8.86	-0.355	nuclear	NO	coding	WGD/segmental
FaGST76	maker-Fvb3-3-snap-gene-53.43-mRNA-1	212	24455.3	5.85	-0.324	cytoplasmic	NO	coding	dispersed
FaGST72	maker-Fvb2-3-augustus-gene-74.40-mRNA-1	267	31523.3	9.14	-0.356	nuclear	NO	coding	WGD/segmental
FaGST77	maker-Fvb3-3-augustus-gene-77.41-mRNA-1	219	25428.7	6.85	-0.252	cytoplasmic	NO	coding	WGD/segmental
FaGST78	maker-Fvb3-3-augustus-gene-77.45-mRNA-1	218	25096	5.85	-0.326	cytoplasmic	NO	coding	WGD/segmental
FaGST79	augustus_masked-Fvb3-3-processed-gene-77.13-mRNA-1	144	16547.2	9.16	-0.480	nuclear	NO	coding	tandem
FaGST93	maker-Fvb7-3-augustus-gene-79.54-mRNA-1	312	35310.5	8.89	-0.306	mitochondrial	NO	coding	WGD/segmental
FaGST94	maker-Fvb7-3-augustus-gene-79.56-mRNA-1	312	35280.2	6.92	-0.285	mitochondrial	NO	coding	WGD/segmental
FaGST92	maker-Fvb6-3-augustus-gene-80.38-mRNA-1	214	24593.2	5.46	-0.267	cytoplasmic	NO	coding	WGD/segmental
FaGST95	maker-Fvb7-3-augustus-gene-82.59-mRNA-1	284	31659.9	7.9	0.041	nuclear	NO	coding	WGD/segmental
FaGST73	maker-Fvb2-3-snap-gene-83.81-mRNA-1	453	50802.5	5.52	-0.011	cytoplasmic	NO	coding	WGD/segmental
FaGST85	maker-Fvb5-3-augustus-gene-105.31-mRNA-1	235	26842	8.37	-0.215	mitochondrial	NO	coding	WGD/segmental
FaGST74	maker-Fvb2-3-augustus-gene-113.41-mRNA-1	374	41156.7	8.77	-0.522	mitochondrial	NO	coding	WGD/segmental
FaGST86	maker-Fvb5-3-augustus-gene-126.24-mRNA-1	217	24374.8	6.44	-0.212	vacuolar/extracellular/endoplasmic reticulum/mitochondrial	NO	coding	WGD/segmental
FaGST96	maker-Fvb7-3-augustus-gene-134.29-mRNA-1	299	34148.5	6.53	0.009	mitochondrial	YES	coding	WGD/segmental
FaGST87	maker-Fvb5-3-snap-gene-185.55-mRNA-1	225	26448.3	5.53	-0.509	cytoplasmic	NO	coding	WGD/segmental
FaGST88	augustus_masked-Fvb5-3-processed-gene-195.13-mRNA-1	232	26118.6	6.86	-0.010	cytoplasmic	NO	coding	WGD/segmental
FaGST89	maker-Fvb5-3-augustus-gene-196.47-mRNA-1	233	26322.4	5.01	-0.085	cytoplasmic	NO	coding	tandem
FaGST90	maker-Fvb5-3-snap-gene-196.54-mRNA-1	378	42859.6	5.58	-0.161	cytoplasmic	NO	coding	WGD/segmental
FaGST91	maker-Fvb5-3-augustus-gene-262.46-mRNA-1	249	28177.8	9.51	-0.173	cytoplasmic	NO	coding	WGD/segmental
FaGST82	maker-Fvb4-3-augustus-gene-283.22-mRNA-1	223	25833.8	5.92	-0.260	cytoplasmic	NO	coding	tandem
FaGST83	snap_masked-Fvb4-3-processed-gene-283.9-mRNA-1	126	14495.9	5.19	-0.011	cytoplasmic	NO	coding	WGD/segmental
FaGST84	maker-Fvb4-3-augustus-gene-283.23-mRNA-1	168	18291.2	7.83	0.003	mitochondrial	NO	coding	dispersed
FaGST113	augustus_masked-Fvb4-4-processed-gene-10.18-mRNA-1	233	25468.6	6.85	0.042	cytoplasmic	NO	coding	WGD/segmental
FaGST115	maker-Fvb5-4-augustus-gene-11.52-mRNA-1	283	31952.9	9.35	-0.319	cytoplasmic	NO	coding	WGD/segmental
FaGST116	maker-Fvb5-4-augustus-gene-65.41-mRNA-1	327	37455.4	8.25	-0.280	cytoplasmic	NO	coding	NA
FaGST117	maker-Fvb5-4-augustus-gene-65.42-mRNA-1	233	26255.6	5.74	-0.052	cytoplasmic	NO	coding	WGD/segmental
FaGST118	maker-Fvb5-4-snap-gene-66.52-mRNA-1	330	37138.8	4.87	-0.108	nuclear	NO	coding	WGD/segmental
FaGST123	maker-Fvb7-4-augustus-gene-69.34-mRNA-1	212	24064	4.33	-0.321	cytoplasmic	NO	coding	WGD/segmental
FaGST124	snap_masked-Fvb7-4-processed-gene-74.27-mRNA-1	253	28317.3	5.74	-0.225	mitochondrial	NO	coding	WGD/segmental
FaGST125	maker-Fvb7-4-snap-gene-74.68-mRNA-1	306	34492.4	8.57	-0.267	mitochondrial	NO	coding	WGD/segmental
FaGST119	maker-Fvb5-4-augustus-gene-75.34-mRNA-1	224	25620.8	5.61	-0.098	cytoplasmic	NO	coding	WGD/segmental
FaGST126	snap_masked-Fvb7-4-processed-gene-76.23-mRNA-1	253	28317.3	5.74	-0.225	mitochondrial	NO	coding	WGD/segmental
FaGST127	maker-Fvb7-4-augustus-gene-76.44-mRNA-1	340	38670.4	9.05	-0.198	mitochondrial	NO	coding	WGD/segmental
FaGST128	maker-Fvb7-4-snap-gene-78.59-mRNA-1	138	15836.2	9.99	-0.764	mitochondrial	NO	noncoding	WGD/segmental
FaGST129	snap_masked-Fvb7-4-processed-gene-131.17-mRNA-1	284	32294.1	7.08	-0.203	nuclear	NO	coding	WGD/segmental
FaGST120	maker-Fvb5-4-augustus-gene-136.35-mRNA-1	215	24387	6.7	-0.100	mitochondrial	NO	coding	WGD/segmental
FaGST114	maker-Fvb4-4-augustus-gene-150.31-mRNA-1	223	25524.7	7.03	-0.234	mitochondrial/cytoplasmic	NO	coding	WGD/segmental
FaGST100	maker-Fvb2-4-snap-gene-154.53-mRNA-1	534	61156.7	5.28	-0.237	cytoplasmic	NO	coding	WGD/segmental
FaGST101	maker-Fvb2-4-augustus-gene-154.43-mRNA-1	386	44732.8	5.89	-0.285	cytoplasmic	NO	coding	dispersed
FaGST102	maker-Fvb2-4-augustus-gene-154.44-mRNA-1	178	20610.6	5.1	-0.329	cytoplasmic	NO	coding	WGD/segmental
FaGST121	maker-Fvb5-4-augustus-gene-156.27-mRNA-1	229	26178.2	7.71	-0.197	mitochondrial	NO	coding	WGD/segmental
FaGST130	maker-Fvb7-4-augustus-gene-156.31-mRNA-1	223	25690.6	5.33	-0.304	cytoplasmic	NO	coding	WGD/segmental
FaGST103	maker-Fvb2-4-augustus-gene-157.62-mRNA-1	409	45860.6	9.02	-0.318	mitochondrial	NO	coding	WGD/segmental
FaGST97	maker-Fvb1-4-augustus-gene-178.28-mRNA-1	214	24482.6	8.33	-0.075	mitochondrial	NO	coding	WGD/segmental
FaGST104	maker-Fvb2-4-snap-gene-200.76-mRNA-1	320	37371.9	9.12	-0.291	endoplasmic reticulum	NO	coding	WGD/segmental
FaGST98	maker-Fvb1-4-augustus-gene-206.34-mRNA-1	397	45612	7.16	-0.488	cytoplasmic	NO	coding	dispersed
FaGST108	maker-Fvb3-4-augustus-gene-212.45-mRNA-1	199	22963.5	6.66	-0.353	cytoplasmic	NO	coding	dispersed
FaGST109	maker-Fvb3-4-snap-gene-212.60-mRNA-1	201	23436.3	5.61	-0.237	cytoplasmic	NO	coding	WGD/segmental
FaGST110	maker-Fvb3-4-augustus-gene-213.41-mRNA-1	217	25014.1	6.75	-0.280	cytoplasmic	NO	coding	WGD/segmental
FaGST111	maker-Fvb3-4-augustus-gene-213.48-mRNA-1	219	25363.7	8.19	-0.230	cytoplasmic	NO	coding	WGD/segmental
FaGST112	maker-Fvb3-4-snap-gene-213.68-mRNA-1	437	50622.7	5.5	-0.195	cytoplasmic	NO	coding	WGD/segmental
FaGST99	snap_masked-Fvb1-4-processed-gene-214.15-mRNA-1	333	37185	9.24	-0.186	mitochondrial	NO	coding	WGD/segmental
FaGST105	maker-Fvb2-4-snap-gene-216.68-mRNA-1	320	37371.9	9.12	-0.291	endoplasmic reticulum	NO	coding	dispersed
FaGST106	maker-Fvb2-4-augustus-gene-253.46-mRNA-1	320	35540.3	8.95	-0.352	mitochondrial	NO	coding	WGD/segmental
FaGST107	maker-Fvb2-4-augustus-gene-255.45-mRNA-1	212	24082.6	7.78	-0.428	cytoplasmic	NO	coding	dispersed
FaGST122	augustus_masked-Fvb6-4-processed-gene-288.5-mRNA-1	214	24549.2	5.61	-0.242	cytoplasmic	NO	coding	WGD/segmental
FaGST27	maker-Fvb7-1-snap-gene-68.60-mRNA-1	111	12734.1	9.67	-0.168	cytoplasmic	NO	coding	WGD/segmental
FaGST22	maker-Fvb5-1-augustus-gene-104.52-mRNA-1	216	25084.1	5.61	-0.205	cytoplasmic	NO	coding	WGD/segmental
FaGST24	maker-Fvb5-1-augustus-gene-187.42-mRNA-1	215	24429.1	6.43	-0.176	mitochondrial	NO	coding	WGD/segmental
FaGST50	augustus_masked-Fvb4-2-processed-gene-139.7-mRNA-1	130	14845.2	6.29	-0.202	cytoplasmic	NO	coding	dispersed
FaGST81	maker-Fvb4-3-augustus-gene-283.21-mRNA-1	222	25643.4	6.02	-0.407	cytoplasmic	NO	coding	WGD/segmental
