# Supplementary material for: Identification of Anthocyanins-Related Glutathione S-Transferase (GST) Genes in the Genome of Cultivated Strawberry (Fragaria × ananassa)
Source: Int J Mol Sci. 2020 Nov 18;21(22):8708. doi: 10.3390/ijms21228708 (PMC7698900; doi:10.3390/ijms21228708)
Supplement: Supplementary file 1 [file ijms-21-08708-s001.zip › Table S4.xlsx]

## Sheet: Sheet1
Table S4. Lists of all primers used for qPCR analysis in this study
Gene Name	Forward Primer (5'-3')	Reverse Primer (5'-3')	Product Size (bp)
FaGST1	ATGCGGCTAAAGCATGGTCC	TCACAAGAGCGCACCAAGGC	182
FaGST37	GGAGACTAAACCCAAACAATCCC	TTCCCGATTGATATCGGTCTCG	142
FaGST97	GGCCATCTGATAGCTGCTTCAG	GTAAAGAAAAACTGGCCGGTAAT	144
FaGST39	ATGGATCACAATCCAAAACCAAAGC	GTTCACCGGCTCTCATGTCT	196
FaGST73	ATGGTGCTCAAGCTGCATG	AATACTGGAATCTGGCCAAAGGG	170
FaGST111	GACACTTTGATGTGTCTGCCCA	GCAGCAGAGCACCAAACATGATCA	160
FaGST61	ATGCCTAAGCCTTATCTCAGGCC	TGCAGTGCCCAAACTATCCTC	116
FaGST78	CACTGAATCACCACCAGTGCT	CTCTTGTTCCTCAGGTCCTCG	198
FaGST62	CGCAAAAGAGGTGTATTATGAGT	GAATTAGTTGAAAACTGGGAACT	197
FaGST15	CATATCTGGTGAGAGATACTATGG	GAAAGACCGAAATACACATCTCT	200
FaGST28	AAGATTCCGGTGCTTGTGCAC	CCTCTTGCTCTTTCCCTTCACTTG	176
FaANS	ATTAGTTGAGATGAGAGCAGCTTC	CTTAAGCCGCTACCGGAAAC	198
FaDFR	AAAGCAGAGGGTCGCTACATTTG	GAACTCAAACCCTGTTTCCAACA	177
FaCHS	AGGCATATCCTATCCGAGTATGG	TCAAGCAGCCACACTGTGAA	189
FaCHI	GCTCTTCTTGGTCATGGGA	GAGCAGAAATAAGAGCATCAAAG	175
FaMYB10	TCAAATCAGGCTTAAACAGA	TTAAAGACCACCTGTTTCCT	150
26s rRNA	ACCGTTGATTCGCACAATTGGTCATCG	TACTGCGGGTCGGCAAACGGGCG
