# Supplementary material for: Identification of Anthocyanins-Related Glutathione S-Transferase (GST) Genes in the Genome of Cultivated Strawberry (Fragaria × ananassa)
Source: Int J Mol Sci. 2020 Nov 18;21(22):8708. doi: 10.3390/ijms21228708 (PMC7698900; doi:10.3390/ijms21228708)
Supplement: Supplementary file 1 [file ijms-21-08708-s001.zip › Table S3.xlsx]

## Sheet: Sheet1
Table S3. Cis-regulatory elements identified in the putative anthocyanin-related FaGST genes
Gene Name	Element Name	Element Sequence	Start Position	Element Length	Strand	Species	Function
FaGST1	A-box	CCGTCC	351	6	+	Petroselinum crispum	cis-acting regulatory element
FaGST1	TCT-motif	TCTTAC	261	6	-	Arabidopsis thaliana	part of a light responsive element
FaGST1	TCT-motif	TCTTAC	1918	6	-	Arabidopsis thaliana	part of a light responsive element
FaGST1	MYB recognition site	CCGTTG	672	6	-	Arabidopsis thaliana
FaGST1	WRE3	CCACCT	995	6	-	Pisum sativum
FaGST1	WRE3	CCACCT	1590	6	-	Pisum sativum
FaGST1	CCGTCC motif	CCGTCC	351	6	+	Nicotiana tabacum
FaGST1	Sp1	GGGCGG	513	6	-	Oryza sativa	light responsive element
FaGST1	Sp1	GGGCGG	1318	6	+	Oryza sativa	light responsive element
FaGST1	CAT-box	GCCACT	811	6	-	Arabidopsis thaliana	cis-acting regulatory element related to meristem expression
FaGST1	G-Box	CACGTG	1580	6	-	Pisum sativum	cis-acting regulatory element involved in light responsiveness
FaGST1	CGTCA-motif	CGTCA	388	5	+	Hordeum vulgare	cis-acting regulatory element involved in the MeJA-responsiveness
FaGST1	TCA	TCATCTTCAT	1119	10	-	Pisum sativum
FaGST1	TCA	TCATCTTCAT	1125	9	-	Pisum sativum
FaGST1	ABRE	CACGTG	1580	6	-	Arabidopsis thaliana	cis-acting element involved in the abscisic acid responsiveness
FaGST1	ABRE	ACGTG	1581	5	+	Arabidopsis thaliana	cis-acting element involved in the abscisic acid responsiveness
FaGST1	ABRE	AACCCGG	1602	7	-	Arabidopsis thaliana	cis-acting element involved in the abscisic acid responsiveness
FaGST1	MYB	CAACCA	1053	6	-	Arabidopsis thaliana
FaGST1	MYB	CAACCA	1359	6	+	Arabidopsis thaliana
FaGST1	MYB	TAACCA	1770	6	-	Arabidopsis thaliana
FaGST1	CCAAT-box	CAACGG	672	6	+	Hordeum vulgare	MYBHv1 binding site
FaGST1	Myb	TAACTG	184	6	+	Arabidopsis thaliana
FaGST1	Myb	CAACTG	1500	6	-	Arabidopsis thaliana
FaGST1	Box 4	ATTAAT	764	6	+	Petroselinum crispum	part of a conserved DNA module involved in light responsiveness
FaGST1	Box 4	ATTAAT	938	6	+	Petroselinum crispum	part of a conserved DNA module involved in light responsiveness
FaGST1	Box 4	ATTAAT	942	6	+	Petroselinum crispum	part of a conserved DNA module involved in light responsiveness
FaGST1	Box 4	ATTAAT	979	6	+	Petroselinum crispum	part of a conserved DNA module involved in light responsiveness
FaGST1	Box 4	ATTAAT	1393	6	-	Petroselinum crispum	part of a conserved DNA module involved in light responsiveness
FaGST1	CCGTCC-box	CCGTCC	351	6	+	Petroselinum hortense
FaGST1	MYC	CAATTG	65	6	+	Arabidopsis thaliana
FaGST1	MYC	CATGTG	311	6	-	Arabidopsis thaliana
FaGST1	MYC	CATGTG	1325	6	+	Arabidopsis thaliana
FaGST1	MRE	AACCTAA	1291	7	-	Petroselinum crispum	MYB binding site involved in light responsiveness
FaGST1	as-1	TGACG	388	5	-	Arabidopsis thaliana
FaGST1	MYB-like sequence	TAACCA	1770	6	-	Arabidopsis thaliana
FaGST1	G-box	CACGTG	1580	6	-	Arabidopsis thaliana	cis-acting regulatory element involved in light responsiveness
FaGST1	GATA-motif	GATAGGG	516	7	-	Pisum sativum	part of a light responsive element
FaGST1	GATA-motif	AAGGATAAGG	1340	9	+	Solanum tuberosum	part of a light responsive element
FaGST1	ARE	AAACCA	1009	6	-	Zea mays	cis-acting regulatory element essential for the anaerobic induction
FaGST1	Box III	atCATTTTCACt	868	11	-	Pisum sativum	protein binding site
FaGST1	MBS	CAACTG	1500	6	-	Arabidopsis thaliana	MYB binding site involved in drought-inducibility
FaGST1	TGACG-motif	TGACG	388	5	-	Hordeum vulgare	cis-acting regulatory element involved in the MeJA-responsiveness
FaGST1	GC-motif	CCCCCG	1599	6	+	Zea mays	enhancer-like element involved in anoxic specific inducibility
FaGST1	JERE	AGACCGCC	510	8	+	Arabidopsis thaliana
FaGST1	box S	AGCCACC	996	7	-	Arabidopsis thaliana
FaGST1	GT1-motif	GGTTAAT	1868	7	-	Avena sativa	light responsive element
FaGST1	GT1-motif	GGTTAA	1869	6	-	Arabidopsis thaliana	light responsive element
FaGST1	LAMP-element	CCTTATCCA	843	9	-	Spinacia oleracea	part of a light responsive element
FaGST1	AAGAA-motif	GAAAGAA	1481	7	-	Avena sativa
FaGST37	I-box	atGATAAGGTC	1771	10	+	Helianthus annuus	part of a light responsive element
FaGST37	STRE	AGGGG	448	5	+	Arabidopsis thaliana
FaGST37	box S	AGCCACC	985	7	-	Arabidopsis thaliana
FaGST37	TGA-element	AACGAC	1676	6	-	Brassica oleracea	auxin-responsive element
FaGST37	GC-motif	CCCCCG	1742	6	+	Zea mays	enhancer-like element involved in anoxic specific inducibility
FaGST37	TGACG-motif	TGACG	98	5	+	Hordeum vulgare	cis-acting regulatory element involved in the MeJA-responsiveness
FaGST37	LTR	CCGAAA	274	6	+	Hordeum vulgare	cis-acting element involved in low-temperature responsiveness
FaGST37	AAGAA-motif	GAAAGAA	1628	7	-	Avena sativa
FaGST37	G-box	TAACACGTAG	380	9	+	Brassica oleracea	cis-acting regulatory element involved in light responsiveness
FaGST37	G-box	TACGTG	1382	6	+	Arabidopsis thaliana	cis-acting regulatory element involved in light responsiveness
FaGST37	G-box	CACGTG	1723	6	-	Arabidopsis thaliana	cis-acting regulatory element involved in light responsiveness
FaGST37	ABRE3a	TACGTG	1382	6	+	Zea mays
FaGST37	MBS	CAACTG	1647	6	-	Arabidopsis thaliana	MYB binding site involved in drought-inducibility
FaGST37	Unnamed__1	GAATTTAATTAA	924	11	+	Glycine max	60K protein binding site
FaGST37	ABRE4	CACGTA	1382	6	-	Zea mays
FaGST37	ATC-motif	TGCTATCCA	501	9	-	Pisum sativum	part of a conserved DNA module involved in light responsiveness
FaGST37	ARE	AAACCA	998	6	-	Zea mays	cis-acting regulatory element essential for the anaerobic induction
FaGST37	ARE	AAACCA	1181	6	-	Zea mays	cis-acting regulatory element essential for the anaerobic induction
FaGST37	TCCC-motif	TCTCCCT	578	7	+	Spinacia oleracea	part of a light responsive element
FaGST37	Box 4	ATTAAT	927	6	+	Petroselinum crispum	part of a conserved DNA module involved in light responsiveness
FaGST37	Box 4	ATTAAT	931	6	+	Petroselinum crispum	part of a conserved DNA module involved in light responsiveness
FaGST37	Box 4	ATTAAT	968	6	+	Petroselinum crispum	part of a conserved DNA module involved in light responsiveness
FaGST37	Box 4	ATTAAT	1376	6	-	Petroselinum crispum	part of a conserved DNA module involved in light responsiveness
FaGST37	Myb	TAACTG	1164	6	+	Arabidopsis thaliana
FaGST37	Myb	CAACTG	1647	6	-	Arabidopsis thaliana
FaGST37	Myb	TAACTG	1934	6	-	Arabidopsis thaliana
FaGST37	CCAAT-box	CAACGG	75	6	+	Hordeum vulgare	MYBHv1 binding site
FaGST37	AE-box	AGAAACTT	435	8	+	Arabidopsis thaliana	part of a module for light response
FaGST37	as-1	TGACG	98	5	+	Arabidopsis thaliana
FaGST37	MYC	CATTTG	232	6	+	Arabidopsis thaliana
FaGST37	MYC	CATTTG	1177	6	+	Arabidopsis thaliana
FaGST37	MYC	CATGTG	1278	6	-	Arabidopsis thaliana
FaGST37	MYC	CATGTG	1463	6	+	Arabidopsis thaliana
FaGST37	WRE3	CCACCT	42	6	-	Pisum sativum
FaGST37	WRE3	CCACCT	984	6	-	Pisum sativum
FaGST37	WRE3	CCACCT	1733	6	-	Pisum sativum
FaGST37	MYB recognition site	CCGTTG	75	6	-	Arabidopsis thaliana
FaGST37	ABRE	ACGTG	1383	5	+	Arabidopsis thaliana	cis-acting element involved in the abscisic acid responsiveness
FaGST37	ABRE	CACGTG	1723	6	-	Arabidopsis thaliana	cis-acting element involved in the abscisic acid responsiveness
FaGST37	ABRE	ACGTG	1724	5	+	Arabidopsis thaliana	cis-acting element involved in the abscisic acid responsiveness
FaGST37	TCA	TCATCTTCAT	1242	10	-	Pisum sativum
FaGST37	TCA	TCATCTTCAT	1248	10	-	Pisum sativum
FaGST37	TCA	TCATCTTCAT	1254	10	-	Pisum sativum
FaGST37	MYB	CAACCA	1041	6	-	Arabidopsis thaliana
FaGST37	MYB	CAACCA	1497	6	+	Arabidopsis thaliana
FaGST37	CGTCA-motif	CGTCA	98	5	-	Hordeum vulgare	cis-acting regulatory element involved in the MeJA-responsiveness
FaGST37	G-Box	CACGTG	1723	6	-	Pisum sativum	cis-acting regulatory element involved in light responsiveness
FaGST37	Sp1	GGGCGG	1456	6	+	Oryza sativa	light responsive element
FaGST39	TGACG-motif	TGACG	613	5	-	Hordeum vulgare	cis-acting regulatory element involved in the MeJA-responsiveness
FaGST39	TGA-element	AACGAC	800	6	+	Brassica oleracea	auxin-responsive element
FaGST39	chs-CMA2a	TCACTTGA	21	8	+	Petroselinum crispum	part of a light responsive element
FaGST39	I-box	AAGATAAGGCT	247	10	-	Gossypium hirsutum	part of a light responsive element
FaGST39	I-box	AGATAAGG	249	8	-	Triticum aestivum	part of a light responsive element
FaGST39	STRE	AGGGG	848	5	+	Arabidopsis thaliana
FaGST39	GT1-motif	GGTTAA	578	6	-	Arabidopsis thaliana	light responsive element
FaGST39	AAGAA-motif	gGTAAAGAAA	1086	9	-	Avena sativa
FaGST39	AAGAA-motif	GAAAGAA	1087	7	-	Avena sativa
FaGST39	LTR	CCGAAA	223	6	+	Hordeum vulgare	cis-acting element involved in low-temperature responsiveness
FaGST39	LTR	CCGAAA	1457	6	-	Hordeum vulgare	cis-acting element involved in low-temperature responsiveness
FaGST39	LTR	CCGAAA	1739	6	-	Hordeum vulgare	cis-acting element involved in low-temperature responsiveness
FaGST39	MYB-like sequence	TAACCA	579	6	+	Arabidopsis thaliana
FaGST39	MYB-like sequence	TAACCA	595	6	-	Arabidopsis thaliana
FaGST39	MYB-like sequence	TAACCA	722	6	-	Arabidopsis thaliana
FaGST39	G-box	CACGAC	982	6	-	Zea mays	cis-acting regulatory element involved in light responsiveness
FaGST39	Box III	atCATTTTCACt	14	11	+	Pisum sativum	protein binding site
FaGST39	GATA-motif	AAGATAAGATT	247	10	-	Arabidopsis thaliana	part of a light responsive element
FaGST39	GATA-motif	AAGGATAAGG	665	9	+	Solanum tuberosum	part of a light responsive element
FaGST39	ARE	AAACCA	637	6	+	Zea mays	cis-acting regulatory element essential for the anaerobic induction
FaGST39	ARE	AAACCA	752	6	+	Zea mays	cis-acting regulatory element essential for the anaerobic induction
FaGST39	ARE	AAACCA	1769	6	-	Zea mays	cis-acting regulatory element essential for the anaerobic induction
FaGST39	ATC-motif	AGTAATCT	1271	8	-	Spinacia oleracea	part of a conserved DNA module involved in light responsiveness
FaGST39	MBS	CAACTG	1158	6	-	Arabidopsis thaliana	MYB binding site involved in drought-inducibility
FaGST39	Myb	CAACTG	1158	6	-	Arabidopsis thaliana
FaGST39	as-1	TGACG	613	5	-	Arabidopsis thaliana
FaGST39	MYC	CATTTG	293	6	-	Arabidopsis thaliana
FaGST39	MYC	CATGTG	481	6	-	Arabidopsis thaliana
FaGST39	MYC	CATGTG	641	6	+	Arabidopsis thaliana
FaGST39	MYC	CATTTG	792	6	-	Arabidopsis thaliana
FaGST39	ATCT-motif	AATCTAATCC	1307	9	+	Pisum sativum	part of a conserved DNA module involved in light responsiveness
FaGST39	O2-site	GATGACATGG	422	9	+	Zea mays	cis-acting regulatory element involved in zein metabolism regulation
FaGST39	O2-site	GATGA(C/T)(A/G)TG(A/G)	1970	8.5	+	Zea mays	cis-acting regulatory element involved in zein metabolism regulation
FaGST39	AE-box	AGAAACTT	1083	8	-	Arabidopsis thaliana	part of a module for light response
FaGST39	AT-rich element	ATAGAAATCAA	25	11	-	Glycine max	binding site of AT-rich DNA binding protein (ATBP-1)
FaGST39	circadian	CAAAGATATC	1033	9	-	Lycopersicon esculentum	cis-acting regulatory element involved in circadian control
FaGST39	MYB	TAACCA	579	6	+	Arabidopsis thaliana
FaGST39	MYB	TAACCA	595	6	-	Arabidopsis thaliana
FaGST39	MYB	TAACCA	722	6	-	Arabidopsis thaliana
FaGST39	CGTCA-motif	CGTCA	613	5	+	Hordeum vulgare	cis-acting regulatory element involved in the MeJA-responsiveness
FaGST39	TCA	TCATCTTCAT	135	9	-	Pisum sativum
FaGST73	TCA	TCATCTTCAT	311	9	-	Pisum sativum
FaGST73	MYB	TAACCA	769	6	+	Arabidopsis thaliana
FaGST73	MYB	TAACCA	785	6	-	Arabidopsis thaliana
FaGST73	MYB	TAACCA	913	6	-	Arabidopsis thaliana
FaGST73	CGTCA-motif	CGTCA	803	5	+	Hordeum vulgare	cis-acting regulatory element involved in the MeJA-responsiveness
FaGST73	AT-rich element	ATAGAAATCAA	200	10	-	Glycine max	binding site of AT-rich DNA binding protein (ATBP-1)
FaGST73	MYB recognition site	CCGTTG	73	6	+	Arabidopsis thaliana
FaGST73	GCN4_motif	TGAGTCA	590	7	-	Oryza sativa	cis-regulatory element involved in endosperm expression
FaGST73	AT~TATA-box	TATATA	1030	6	-	Arabidopsis thaliana
FaGST73	as-1	TGACG	803	5	-	Arabidopsis thaliana
FaGST73	MYC	CATTTG	48	6	+	Arabidopsis thaliana
FaGST73	MYC	CAATTG	416	6	+	Arabidopsis thaliana
FaGST73	MYC	CATTTG	472	6	-	Arabidopsis thaliana
FaGST73	MYC	CATGTG	661	6	-	Arabidopsis thaliana
FaGST73	MYC	CATGTG	831	6	+	Arabidopsis thaliana
FaGST73	MYC	CATTTG	981	6	-	Arabidopsis thaliana
FaGST73	Myb	TAACTG	754	6	-	Arabidopsis thaliana
FaGST73	CCAAT-box	CAACGG	73	6	-	Hordeum vulgare	MYBHv1 binding site
FaGST73	Box III	atCATTTTCACt	189	11	+	Pisum sativum	protein binding site
FaGST73	GATA-motif	AAGGATAAGG	855	9	+	Solanum tuberosum	part of a light responsive element
FaGST73	ARE	AAACCA	827	6	+	Zea mays	cis-acting regulatory element essential for the anaerobic induction
FaGST73	ARE	AAACCA	941	6	+	Zea mays	cis-acting regulatory element essential for the anaerobic induction
FaGST73	W box	TTGACC	69	6	+	Arabidopsis thaliana
FaGST73	G-box	CACGAC	575	6	+	Zea mays	cis-acting regulatory element involved in light responsiveness
FaGST73	MYB-like sequence	TAACCA	769	6	+	Arabidopsis thaliana
FaGST73	MYB-like sequence	TAACCA	785	6	-	Arabidopsis thaliana
FaGST73	MYB-like sequence	TAACCA	913	6	-	Arabidopsis thaliana
FaGST73	GT1-motif	GGTTAA	768	6	-	Arabidopsis thaliana	light responsive element
FaGST73	chs-CMA2a	TCACTTGA	196	8	+	Petroselinum crispum	part of a light responsive element
FaGST73	I-box	gGATAAGGTG	426	9	-	Zea mays	part of a light responsive element
FaGST73	I-box	AGATAAGG	428	8	-	Triticum aestivum	part of a light responsive element
FaGST73	TGACG-motif	TGACG	803	5	-	Hordeum vulgare	cis-acting regulatory element involved in the MeJA-responsiveness
FaGST97	ABRE3a	TACGTG	749	6	-	Zea mays
FaGST97	ABRE3a	TACGTG	852	6	+	Zea mays
FaGST97	ABRE3a	TACGTG	877	6	+	Zea mays
FaGST97	G-box	TACGTG	749	6	-	Arabidopsis thaliana	cis-acting regulatory element involved in light responsiveness
FaGST97	G-box	TACGTG	852	6	+	Arabidopsis thaliana	cis-acting regulatory element involved in light responsiveness
FaGST97	G-box	TACGTG	877	6	+	Arabidopsis thaliana	cis-acting regulatory element involved in light responsiveness
FaGST97	G-box	CACGTG	1195	6	-	Arabidopsis thaliana	cis-acting regulatory element involved in light responsiveness
FaGST97	ARE	AAACCA	646	6	-	Zea mays	cis-acting regulatory element essential for the anaerobic induction
FaGST97	GATA-motif	GATAGGG	323	7	-	Pisum sativum	part of a light responsive element
FaGST97	GATA-motif	AAGGATAAGG	983	9	+	Solanum tuberosum	part of a light responsive element
FaGST97	ABRE4	CACGTA	749	6	+	Zea mays
FaGST97	ABRE4	CACGTA	852	6	-	Zea mays
FaGST97	ABRE4	CACGTA	877	6	-	Zea mays
FaGST97	JERE	AGACCGCC	317	8	+	Arabidopsis thaliana
FaGST97	Box II	TGGTAATAA	1235	9	+	Solanum tuberosum	part of a light responsive element
FaGST97	GC-motif	CCCCCG	1214	6	+	Zea mays	enhancer-like element involved in anoxic specific inducibility
FaGST97	STRE	AGGGG	200	5	+	Arabidopsis thaliana
FaGST97	STRE	AGGGG	223	5	-	Arabidopsis thaliana
FaGST97	STRE	AGGGG	672	5	+	Arabidopsis thaliana
FaGST97	I-box	atGATAAGGTC	1240	10	+	Helianthus annuus	part of a light responsive element
FaGST97	box S	AGCCACC	586	7	-	Arabidopsis thaliana
FaGST97	TGA-element	AACGAC	95	6	-	Brassica oleracea	auxin-responsive element
FaGST97	AAGAA-motif	GAAAGAA	1100	7	-	Avena sativa
FaGST97	AAGAA-motif	gGTAAAGAAA	1417	9	-	Avena sativa
FaGST97	WRE3	CCACCT	585	6	-	Pisum sativum
FaGST97	WRE3	CCACCT	1205	6	-	Pisum sativum
FaGST97	CAT-box	GCCACT	992	6	+	Arabidopsis thaliana	cis-acting regulatory element related to meristem expression
FaGST97	CAT-box	GCCACT	1279	6	-	Arabidopsis thaliana	cis-acting regulatory element related to meristem expression
FaGST97	Sp1	GGGCGG	320	6	-	Oryza sativa	light responsive element
FaGST97	Sp1	GGGCGG	957	6	+	Oryza sativa	light responsive element
FaGST97	G-Box	CACGTG	1195	6	-	Pisum sativum	cis-acting regulatory element involved in light responsiveness
FaGST97	TCA	TCATCTTCAT	711	9	-	Pisum sativum
FaGST97	TCA	TCATCTTCAT	717	10	-	Pisum sativum
FaGST97	TCA	TCATCTTCAT	723	10	-	Pisum sativum
FaGST97	ABRE	ACGTG	749	5	-	Arabidopsis thaliana	cis-acting element involved in the abscisic acid responsiveness
FaGST97	ABRE	ACGTG	853	5	+	Arabidopsis thaliana	cis-acting element involved in the abscisic acid responsiveness
FaGST97	ABRE	ACGTG	878	5	+	Arabidopsis thaliana	cis-acting element involved in the abscisic acid responsiveness
FaGST97	ABRE	CACGTG	1195	6	-	Arabidopsis thaliana	cis-acting element involved in the abscisic acid responsiveness
FaGST97	ABRE	ACGTG	1196	5	+	Arabidopsis thaliana	cis-acting element involved in the abscisic acid responsiveness
FaGST97	ABRE	AACCCGG	1217	7	-	Arabidopsis thaliana	cis-acting element involved in the abscisic acid responsiveness
FaGST97	Myb	TAACTG	629	6	+	Arabidopsis thaliana
FaGST97	TCA-element	CCATCTTTTT	822	9	+	Nicotiana tabacum	cis-acting element involved in salicylic acid responsiveness
FaGST97	Box 4	ATTAAT	191	6	+	Petroselinum crispum	part of a conserved DNA module involved in light responsiveness
FaGST97	Box 4	ATTAAT	569	6	+	Petroselinum crispum	part of a conserved DNA module involved in light responsiveness
FaGST97	Box 4	ATTAAT	846	6	-	Petroselinum crispum	part of a conserved DNA module involved in light responsiveness
FaGST97	Box 4	ATTAAT	1021	6	-	Petroselinum crispum	part of a conserved DNA module involved in light responsiveness
FaGST97	MYC	CATTTG	642	6	+	Arabidopsis thaliana
FaGST97	MYC	CATGTG	944	6	+	Arabidopsis thaliana
FaGST97	MYC	CATGTG	968	6	+	Arabidopsis thaliana
FaGST97	MRE	AACCTAA	596	7	-	Petroselinum crispum	MYB binding site involved in light responsiveness
