# Supplementary material for: Identification of Anthocyanins-Related Glutathione S-Transferase (GST) Genes in the Genome of Cultivated Strawberry (Fragaria × ananassa)
Source: Int J Mol Sci. 2020 Nov 18;21(22):8708. doi: 10.3390/ijms21228708 (PMC7698900; doi:10.3390/ijms21228708)
Supplement: Supplementary file 1 [file ijms-21-08708-s001.zip › Table S2.xlsx]

## Sheet: Sheet1
Table S2. The coefficient value and P value of correlation analysis.
Coefficient
	FaGST97	FaGST37	FaGST61	FaGST111	FaGST78	FaGST62	FaGST1	FaGST15	FaGST73	FaGST39	FaGST28	FaDFR	FaCHS	FaCHI	FaANS	FaMYB10	Anthocyanin
FaGST97	1	0.686151	-0.810295	0.456619	0.686521	-0.575246	0.675907	0.2735	0.965496	0.900809	-0.583069	0.442475	0.842254	0.504833	0.801309	0.957773	0.904426
FaGST37	0.686151	1	-0.573177	0.0971572	0.229041	-0.616494	0.942759	-0.0543133	0.721019	0.733183	-0.801832	-0.279618	0.606048	0.877363	0.939091	0.718826	0.788622
FaGST61	-0.810295	-0.573177	1	-0.288275	-0.233275	0.81485	-0.62419	0.248066	-0.765021	-0.800892	0.577695	-0.450591	-0.787401	-0.391843	-0.698609	-0.779496	-0.80262
FaGST111	0.456619	0.0971572	-0.288275	1	0.539664	-0.0268219	0.0197733	0.223522	0.322311	0.0613173	-0.420243	0.464428	0.0339065	-0.154285	0.298299	0.365446	0.163977
FaGST78	0.686521	0.229041	-0.233275	0.539664	1	0.172028	0.155192	0.784107	0.63049	0.504908	-0.146631	0.36014	0.413608	0.0220009	0.316384	0.579164	0.42358
FaGST62	-0.575246	-0.616494	0.81485	-0.0268219	0.172028	1	-0.69837	0.441066	-0.566951	-0.610569	0.632974	-0.262199	-0.621561	-0.629724	-0.658977	-0.583593	-0.702485
FaGST1	0.675907	0.942759	-0.62419	0.0197733	0.155192	-0.69837	1	-0.192866	0.722992	0.782368	-0.739162	-0.183487	0.668314	0.936326	0.936588	0.721364	0.854249
FaGST15	0.2735	-0.0543134	0.248066	0.223522	0.784107	0.441066	-0.192866	1	0.208681	0.105429	0.233154	0.197581	0.00957778	-0.170705	-0.0809156	0.15473	-0.0076299
FaGST73	0.965496	0.721019	-0.765021	0.322311	0.63049	-0.566951	0.722992	0.208681	1	0.938154	-0.594875	0.334629	0.92632	0.605864	0.80253	0.979529	0.954349
FaGST39	0.900809	0.733183	-0.800892	0.0613173	0.504908	-0.610569	0.782368	0.105429	0.938154	1	-0.476921	0.240308	0.949319	0.645005	0.789895	0.915148	0.960283
FaGST28	-0.583069	-0.801832	0.577695	-0.420243	-0.146631	0.632974	-0.739162	0.233154	-0.594875	-0.476921	1	0.14653	-0.425312	-0.655964	-0.765249	-0.562163	-0.603866
FaDFR	0.442475	-0.279618	-0.450591	0.464428	0.36014	-0.262199	-0.183487	0.197581	0.334629	0.240308	0.14653	1	0.337539	-0.299648	-0.0205201	0.371699	0.249785
FaCHS	0.842254	0.606048	-0.787401	0.0339065	0.413608	-0.621561	0.668314	0.00957778	0.92632	0.949319	-0.425312	0.337539	1	0.575829	0.677107	0.906849	0.938517
FaCHI	0.504833	0.877363	-0.391843	-0.154285	0.0220009	-0.629724	0.936326	-0.170705	0.605864	0.645005	-0.655964	-0.299648	0.575829	1	0.814935	0.594823	0.752002
FaANS	0.801309	0.939091	-0.698609	0.298299	0.316384	-0.658977	0.936588	-0.0809156	0.80253	0.789895	-0.765249	-0.0205201	0.677107	0.814935	1	0.840915	0.873789
FaMYB10	0.957773	0.718826	-0.779496	0.365446	0.579164	-0.583593	0.721365	0.15473	0.979529	0.915148	-0.562163	0.371699	0.906849	0.594823	0.840915	1	0.95325
Anthocyanin	0.904426	0.788622	-0.80262	0.163977	0.42358	-0.702485	0.854249	-0.0076299	0.954349	0.960283	-0.603866	0.249785	0.938517	0.752002	0.873789	0.953249	1
P-value
	FaGST97	FaGST37	FaGST61	FaGST111	FaGST78	FaGST62	FaGST1	FaGST15	FaGST73	FaGST39	FaGST28	FaDFR	FaCHS	FaCHI	FaANS	FaMYB10	Anthocyanin
FaGST97	0	0.0412621	0.00808864	0.216629	0.0411089	0.105114	0.045656	0.476402	2.42888e-05	0.00091739	0.0993762	0.233015	0.0043837	0.165713	0.00942201	4.88806e-05	0.000808471
FaGST37	0.0412621	0	0.106665	0.803623	0.553321	0.0770351	0.000139666	0.889625	0.0283784	0.0245988	0.00934062	0.466188	0.0836427	0.0018826	0.000172951	0.029098	0.0115465
FaGST61	0.00808864	0.106665	0	0.451895	0.545803	0.0074643	0.0723812	0.519847	0.0163126	0.00948735	0.103297	0.223533	0.0117666	0.296955	0.0362984	0.0132596	0.00921888
FaGST111	0.216629	0.803623	0.451895	0	0.133706	0.945392	0.959731	0.56318	0.397612	0.875476	0.260083	0.207863	0.930992	0.691861	0.435587	0.333476	0.673344
FaGST78	0.0411089	0.553321	0.545803	0.133707	0	0.658075	0.690121	0.0123742	0.0687057	0.16564	0.706586	0.341071	0.26847	0.955198	0.406839	0.102216	0.255919
FaGST62	0.105114	0.0770351	0.0074643	0.945392	0.658075	0	0.0363898	0.234684	0.111413	0.0807414	0.0672891	0.495515	0.0739508	0.0691462	0.0535544	0.0989988	0.0348371
FaGST1	0.045656	0.000139666	0.0723812	0.959731	0.690121	0.0363898	0	0.619072	0.0277413	0.0127033	0.022869	0.636533	0.0490992	0.000201469	0.000198638	0.0282662	0.00336491
FaGST15	0.476403	0.889625	0.519847	0.56318	0.0123742	0.234684	0.619072	0	0.590006	0.787201	0.546016	0.610357	0.98049	0.660578	0.836057	0.691007	0.984457
FaGST73	2.42888e-05	0.0283784	0.0163126	0.397612	0.0687057	0.111413	0.0277413	0.590006	0	0.000182268	0.0910852	0.37875	0.00033246	0.0837619	0.00923279	3.96117e-06	6.39984e-05
FaGST39	0.00091739	0.0245988	0.00948735	0.875476	0.16564	0.0807414	0.0127033	0.787201	0.000182268	0	0.194255	0.533399	9.18139e-05	0.0606885	0.0113201	0.000538849	3.95415e-05
FaGST28	0.0993762	0.00934062	0.103297	0.260083	0.706586	0.0672891	0.022869	0.546016	0.0910852	0.194255	0	0.706782	0.253771	0.0550454	0.0162611	0.11515	0.0850652
FaDFR	0.233015	0.466188	0.223533	0.207863	0.341071	0.495515	0.636533	0.610357	0.37875	0.533399	0.706782	0	0.374356	0.433412	0.958211	0.324633	0.516862
FaCHS	0.0043837	0.0836427	0.0117666	0.930992	0.26847	0.0739508	0.0490992	0.98049	0.00033246	9.18139e-05	0.253771	0.374356	0	0.10468	0.0451266	0.000740791	0.000178622
FaCHI	0.165713	0.0018826	0.296955	0.691861	0.955198	0.0691462	0.000201469	0.660578	0.0837619	0.0606885	0.0550454	0.433412	0.10468	0	0.007453	0.0911205	0.0194301
FaANS	0.00942202	0.000172951	0.0362984	0.435587	0.406839	0.0535544	0.000198638	0.836057	0.00923279	0.0113201	0.0162611	0.958211	0.0451266	0.007453	0	0.00450904	0.00207419
FaMYB10	4.88806e-05	0.029098	0.0132596	0.333476	0.102216	0.0989988	0.0282662	0.691007	3.96117e-06	0.000538849	0.11515	0.324633	0.000740791	0.0911204	0.00450904	0	6.94834e-05
Anthocyanin	0.000808471	0.0115465	0.00921888	0.673344	0.255919	0.0348371	0.00336491	0.984457	6.39984e-05	3.95415e-05	0.0850652	0.516862	0.000178622	0.0194301	0.00207419	6.94834e-05	0
